# Supplementary material for: The epidemiology of attacks on statues: New Zealand as a case study
Source: PLoS One. 2021 Jun 3;16(6):e0252567. doi: 10.1371/journal.pone.0252567 (PMC8174703; doi:10.1371/journal.pone.0252567)
Supplement: S2 File — (XLSX) [file pone.0252567.s002.xlsx]

## Sheet: Main
Name (All that existed in public even if now destroyed/removed)	Contr-Colonialism&harm to Maori	Multiple (same individual)	On list famous Nzers	Location-specific	City/Town/Rural	Region	Year unveiled (outside)	Yr WW2	Start date (mid-year;some simulated)	End date (some approximated)	Statue-years	Decade unveiled	Material	Bust?	Reason-Short	Explorer	Royalty	Politician	Military	Field data	Sex	Ethnicity	City/town	War-related?	Major damage	Nose	Paint	Other injury	ANY ATTACK (DECADES)	ANY ATTACK (+historical)	Number of attacks	Number of attacks-detail	Any te reo text
Alley, Rewi (Auckland)	n	1	Yes	Auckland	City	Auckland	2006	Post	2006-07-01	2018-12-31	12.5096	2000s	Bronze	Bust	Social activist	No	No	No	No	y	m	Euro	Auckland	n						N	0		n
Atkinson, Henry (Auckland-in street)	n	1		Auckland-in street	City	Auckland	1921	PreWW2	1921-07-01	2018-12-31	97.5671	1920s	Other	Full	Other	No	No	No	No	y	m	Euro	Auckland	n		Multiple			2000s	Yes	2	2+	n
Auckland, Lord (Auckland)	n	1		Auckland	City	Auckland	1969	Post	1969-07-01	2018-07-01	49.0329	1960s	Bronze	Full	Politician	No	No	Politician	No	NA	m	Euro	Auckland	n						N	0
Ballance, John (Wellington)	y	3		Wellington	City	Wellington	1897	PreWW2	1997-07-01	2118-12-31	121.581	1890s	Other	Full	Politician	No	No	Politician	No	y	m	Euro	Wellington	n	Decap		Yes		1990s	Yes	1	1	n
Ballance, John (Whanganui)-new one	y			Whanganui	City	Manawatu-Whanganui	2009	Post	2009-07-01	2018-12-31	9.50685	2000s	Bronze	Full	Politician	No	No	Politician	No	y	m	Euro	Whanganui	n				Foot taken	2010s	Yes	1	1	n
Ballance, John (Whanganui-destroyed one)	y			Whanganui	City	Manawatu-Whanganui	1898	PreWW2	1998-07-01	2095-07-01	97.0658	1890s	Other	Full	Politician	No	No	Politician	No	NA	m	Euro	Whanganui	n	Decap(x2)+Destroyed				1990s	Yes	3	3
Batten, Jean (Auckland)	n	1	Yes	Auckland	City	Auckland	1989	Post	1989-07-01	2018-12-31	29.5205	1980s	Bronze	Bust	Other	No	No	No	No	y	fem	Euro	Auckland	n						N	0		n
Beavon, Prof Sir Donald Ward (Christchurch)	n	1		Christchurch	City	Canterbury	2009	Post	2009-07-01	2012-07-01	3.00274	2000s	Bronze	Bust	Scientist	No	No	No	No	NA	m	Euro	Christchurch	n						N	0
Bourne, Possum (Auckland)	n	1		Auckland	City	Auckland	2004	Post	2004-07-01	2018-12-31	14.5096	2000s	Bronze	Full	Sports	No	No	No	No	y	m	Euro	Auckland	n						N	0		n
Burns, Robbie (Auckland)	n	4		Auckland	City	Auckland	1921	PreWW2	1921-07-01	2018-12-31	97.5671	1920s	Bronze	Full	Artist/Writer	No	No	No	No	y	m	Euro	Auckland	n						N	0		n
Burns, Robbie (Dunedin)	n			Dunedin	City	Otago	1887	PreWW2	1987-07-01	2118-12-31	131.589	1880s	Bronze	Full	Artist/Writer	No	No	No	No	y	m	Euro	Dunedin	n						N	0		n
Burns, Robbie (Hokitika)	n			Hokitika	Town	Westland	1923	PreWW2	1923-07-01	2018-12-31	95.5671	1920s	Other	Full	Artist/Writer	No	No	No	No	y	m	Euro	Hokitika	n		Nose		Hand&foot repairs evident	2010s	Yes	1	1	n
Burns, Robbie (Timaru)	n			Timaru	City	Canterbury	1913	PreWW2	1913-07-01	2018-12-31	105.573	1910s	Other	Full	Artist/Writer	No	No	No	No	y	m	Euro	Timaru	n	Decap				2010s	Yes	1	1	n
Byrd, Rear Admiral (Wellington)	n	2		Wellington	City	Wellington	1962	Post	1962-07-01	2018-12-31	56.5397	1960s	Bronze	Bust	Explorer	Yes	No	No	No	y	m	Euro	Wellington	n						N	0		n
Byrd, Rear Admiral Richard Evelyn (Dunedin)	n			Dunedin	City	Otago	1967	Post	1967-07-01	2018-12-31	51.537	1960s	Bronze	Bust	Explorer	Yes	No	No	No	y	m	Euro	Dunedin	n						N	0		n
Cain, Captain Henry (Timaru)	n	1		Timaru	City	Canterbury	1999	Post	1999-07-01	2018-12-31	19.5151	1990s	Bronze	Full	Business	No	No	No	No	y	m	Euro	Timaru	n						N	0		n
Campbell, John Logan (Auckland)	n	1		Auckland	City	Auckland	1906	PreWW2	1906-07-01	2018-12-31	112.578	1900s	Bronze	Full	Founder	No	No	No	No	y	m	Euro	Auckland	n						N	0		n
Carrington, Frederic (New Plymouth)	n	1		New Plymouth	City	Taranaki	2012	Post	2012-07-01	2018-12-31	6.50411	2010s	Bronze	Full	Founder	No	No	No	No	y	m	Euro	New Plymouth	n						N	0		n
Carter, Charles Rooking (Carterton)	n	1		Carterton	Town	Wellington	2016	Post	2016-07-01	2018-12-31	2.50137	2010s	Bronze	Full	Politician	No	No	Politician	No	y	m	Euro	Carterton	n						N	0		n
Colvin, James (Westport)	n	1		Westport	Town	West Coast	1923	PreWW2	1923-07-01	2018-12-31	95.5671	1920s	Other	Bust	Politician	No	No	Politician	No	y	m	Euro	Westport	n						N	0		n
Cook, Captain James (Marton)	y	5		Marton	Town	Manawatu-Whanganui	2004	Post	2004-07-01	2018-12-31	14.5096	2000s	Other	Full	Explorer	Yes	No	No	No	y	m	Euro	Marton	n						N	0		n
Cook, James (Auckland-Brewery)	y			Auckland	City	Auckland	1969	Post	1969-07-01	2017-07-01	48.0329	1880s	Other	Full	Explorer	Yes	No	No	No	NA	m	Euro	Auckland	n						N	0
Cook, James (Christchurch)	y			Christchurch	City	Canterbury	1932	PreWW2	1932-07-01	2018-12-31	86.5589	1930s	Other	Full	Explorer	Yes	No	No	No	y	m	Euro	Christchurch	n			Yes		2010s	Yes	1	1	n
Cook, James (Gisborne-at river mouth)	y			Gisborne	City	Gisborne	2000	Post	2000-07-01	2018-12-31	18.5123	2000s	Bronze	Full	Explorer	Yes	No	No	No	y	m	Euro	Gisborne	n			Multiple(2+)		2010s	Yes	2	2+	n
Cook, James (Gisborne-hill)-moved	y			Gisborne	City	Gisborne District	1969	Post	1969-07-01	2018-12-31	49.5342	1960s	Bronze	Full	Explorer	Yes	No	No	No	y	m	Euro	Gisborne	n			Multiple(2+)		2010s	Yes	2	2+	n
Cruickshank, Dr Margaret (Waimate)	n	1		Waimate	Town	Canterbury	1923	PreWW2	1923-07-01	2018-12-31	95.5671	1920s	Other	Full	Doctor	No	No	No	No	y	fem	Euro	Waimate	n						N	0		n
Crumen, Barrett ("Russian Jack") (Masterton)	n	1		Masterton	Town	Wellington	1999	Post	1999-07-01	2018-12-31	19.5151	1990s	Bronze	Full	Character	No	No	No	No	y	m	Euro	Masterton	n			Yes		2010s	Yes	1	1	n
Daldy, Amey (Christchurch)	n	1		Christchurch	City	Canterbury	1993	Post	1993-07-01	2018-12-31	25.5178	1990s	Bronze	Bas relief	Social activist	No	No	No	No	y	fem	Euro	Christchurch	n						N	0		n
Dickson, Frank (Christchurch)	n	1		Christchurch	City	Canterbury	2009	Post	2009-07-01	2012-07-01	3.00274	2000s	Bronze	Bust	Business	No	No	No	No	NA	m	Euro	Christchurch	n						N	0
Elworthy, Rt Hon Lord (Samuel Charles) (Timaru)	n	1		Timaru	City	Canterbury	1990	Post	1990-07-01	2018-12-31	28.5205	1990s	Bronze	Bust	Military leader/hero	No	No	No	Military leader/hero	y	m	Euro	Timaru	War-WW2						N	0		n
Fantham, A.A. (Hawera)	n	1		Hawera	Town	Taranaki	1908	PreWW2	1908-07-01	2018-12-31	110.575	1900s	Other	Full	Founder	No	No	No	No	y	m	Euro	Hawera	n						N	0		n
Fitzgerald, James Edward (Christchurch)	n	1		Christchurch	City	Canterbury	1939	PreWW2	1939-07-01	2018-12-31	79.5562	1930s	Bronze	Full	Politician	No	No	Politician	No	y	m	Euro	Christchurch	n						N	0		n
Fitzsimmons, Bob (Timaru)	n	1		Timaru	City	Canterbury	1987	Post	1987-07-01	2018-12-31	31.5233	1980s	Bronze	Full	Sports	No	No	No	No	y	m	Euro	Timaru	n						N	0		n
Fraser, Peter (Wellington)	n	1	Yes	Wellington	City	Wellington	1989	Post	1989-07-01	2018-12-31	29.5205	1980s	Bronze	Full	Politician	No	No	Politician	No	y	m	Euro	Wellington	Partial-War-WW2(was PM)						N	0		n
Freyberg, Lord Bernard (Auckland)	n	1	Yes	Auckland	City	Auckland	1978	Post	1978-07-01	2018-12-31	40.5288	1970s	Bronze	Full	Military leader/hero	No	No	No	Military leader/hero	y	m	Euro	Auckland	War-WW2						N	0		n
Gallaher, Dave (Auckland)	n	1		Auckland	City	Auckland	2011	Post	2011-07-01	2018-12-31	7.50685	2010s	Bronze	Full	Sports	No	No	No	No	y	m	Euro	Auckland	War-WW1, Sth African						N	0		n
Gandhi, Mahatma (Wellington)	n	1		Wellington	City	Wellington	2007	Post	2007-07-01	2018-12-31	11.5096	2000s	Bronze	Full	Politician	No	No	Politician	No	y	m	Indian	Wellington	n						N	0		n
George V, King (Matakana)	y	2		Matakana	Town	Auckland	1921	PreWW2	1921-07-01	2018-12-31	97.5671	1920s	Other	Full	Royalty	No	Yes	No	No	y	m	Euro	Matakana	Partial-War-WW1	Decap			Damage to head & right side	2000s	Yes	5	5	n
George V, King (Rotorua)	y			Rotorua	City	Bay of Plenty	1927	PreWW2	1927-07-01	2018-12-31	91.5644	1920s	Other	Full	Royalty	No	Yes	No	No	y	m	Euro	Rotorua	Partial-War-WW1						N	0		y
Godley, John Robert (Christchurch)	n	1		Christchurch	City	Canterbury	1867	PreWW2	1967-07-01	2118-12-31	151.603	1860s	Bronze	Full	Founder	No	No	No	No	y	m	Euro	Christchurch	n						N	0		n
Grant, John (Hawera)	n	1		Hawera	Town	Taranaki	2018	Post	2018-07-01	2018-12-31	0.50137	2010s	Other	Full	Military leader/hero	No	No	No	Military leader/hero	y	m	Euro	Hawera	War-WW1						N	0		n
Grey, George (Auckland)	y	2	Yes	Auckland	City	Auckland	1904	PreWW2	1904-07-01	2018-12-31	114.578	1900s	Other	Full	Politician	No	No	Politician	No	y	m	Euro	Auckland	War-NZ wars definite	Decap		Yes	Hand removal	1980s, 1952, + other-?1960s/70s (used 1960s)	Yes	3	3	y
Grey, Sir George (Greytown-DESTROYED)	y		Yes	Greytown	Town	Wellington	1998	Post	1998-07-01	2000-07-01	2.00274	1990s	Other	?	Politician	No	No	Politician	No	NA	m	Euro	Greytown	War-NZ wars definite						N	0
Grigg, John (Ashburton)	n	1		Ashburton	Town	Canterbury	1905	PreWW2	1905-07-01	2018-12-31	113.578	1900s	Other	Full	Founder	No	No	No	No	y	m	Euro	Ashburton	n						N	0		n
Hadlee, Sir Richard (Christchurch)	n	1	Yes	Christchurch	City	Canterbury	2009	Post	2009-07-01	2012-07-01	3.00274	2000s	Bronze	Bust	Sports	No	No	No	No	NA	m	Euro	Christchurch	n						N	0
Hamilton, Captain John (Hamilton)	y	1		Hamilton	City	Waikato	2013	Post	2013-07-01	2018-12-31	5.50411	2010s	Bronze	Full	Military leader/hero	No	No	No	Military leader/hero	y	m	Euro	Hamilton	War-NZ wars definite		Dented	Yes(2)		2010s	Yes	3	3	n
Herd, David (Blenheim)	n	1		Blenheim	Town	Marlborough	2009	Post	2009-07-01	2018-12-31	9.50685	2000s	Bronze	Full	Business	No	No	No	No	y	m	Euro	Blenheim	n						N	0		n
Hillary, Sir Edmund (Orewa)	n	1	Yes	Orewa	Town	Auckland	1991	Post	1991-07-01	2018-12-31	27.5205	1990s	Bronze	Full	Explorer	Yes	No	No	No	y	m	Euro	Orewa	n						N	0		n
Holyoake, Sir Keith (Wellington)	n	1		Wellington	City	Wellington	1990	Post	1990-07-01	2018-12-31	28.5205	1990s	Bronze	Full	Politician	No	No	Politician	No	y	m	Euro	Wellington	Partial-War-Vietnam			Yes		1990s	Yes	1	1	n
Isaac, Lady Diana (Christchurch)	n	1		Christchurch	City	Canterbury	2009	Post	2009-07-01	2012-07-01	3.00274	2000s	Bronze	Bust	Business	No	No	No	No	NA	fem	Euro	Christchurch	n						N	0
Jellicoe, Earl John (Invercargill)	n	1		Invercargill	City	Southland	1931	PreWW2	1931-07-01	2018-12-31	87.5616	1930s	Other	Full	Military leader/hero	No	No	No	Military leader/hero	y	m	Euro	Invercargill	War-WW1		Yes			2000s	Yes	1	1	n
Joll, Thomas Langdon (Okaiawa)	n	1		Okaiawa	Rural settlement	Taranaki	1915	PreWW2	1915-07-01	2018-12-31	103.573	1910s	Other	Bust	Business	No	No	No	No	y	m	Euro	Okaiawa	n						N	0		n
Jones, Michael (Auckland)	n	1		Auckland	City	Auckland	2011	Post	2011-07-01	2018-12-31	7.50685	2010s	Bronze	Full	Sports	No	No	No	No	y	m	Pasifika	Auckland	n						N	0		n
Jordan, Canon Charles (Tauranga)	n	1		Tauranga	City	Bay of Plenty	1915	PreWW2	1915-07-01	2018-12-31	103.573	1910s	Other	Full	Religious leader	No	No	No	No	y	m	Euro	Tauranga	n						N	0		n
Kipling, Rudyard (Christchurch)	n	1		Christchurch	City	Canterbury	2005	Post	2005-07-01	2018-12-31	13.5096	2000s	Other	Full	Artist/Writer	No	No	No	No	y	m	Euro	Christchurch	n			Yes		2010s	Yes	1	1	n
Kitchener, Field Marshal Horatio Herbert (Auckland)	n	2		Auckland	City	Auckland	1922	PreWW2	1922-07-01	1931-07-01	9.00548	1920s	Other	Full	Military leader/hero	No	No	No	Military leader/hero	NA	m	Euro	Auckland	War-WW1	Decap+Rest taken down				1930s	Yes	1	1
Kitchener, Field Marshal Horatio Herbert (Invercargill)	n			Invercargill	City	Southland	1931	PreWW2	1931-07-01	2018-12-31	87.5616	1930s	Other	Full	Military leader/hero	No	No	No	Military leader/hero	y	m	Euro	Invercargill	War-WW1			Yes		1930s	Yes	1	1	n
Laurent, Henry (Hawera)	n	1		Hawera	Town	Taranaki	2018	Post	2018-07-01	2018-12-31	0.50137	2010s	Other	Full	Military leader/hero	No	No	No	Military leader/hero	y	m	Euro	Hawera	War-WW1						N	0		n
Lindauer, Gottfried (Woodville)	n	1		Woodville	Town	Wairarapa	2001	Post	2001-07-01	2018-12-31	17.5123	2000s	Bronze	Bust	Artist/Writer	No	No	No	No	y	m	Euro	Woodville	n						N	0		n
Lithgow, Alex (Invercargill)	n	1		Invercargill	City	Southland	2019	Post	2019-07-01	2018-12-31	-0.49863	2010s	Bronze	Full	Artist/Writer	No	No	No	No	y	m	Euro	Invercargill	n						N	0		n
Little, Dr Charles (Waikari)	n	1		Waikari	Town	Canterbury	1928	PreWW2	1928-07-01	2018-12-31	90.5616	1920s	Other	Full	Doctor	No	No	No	No	y	m	Euro	Waikari	n						N	0		n
Locke, Elsie (Christchurch)	n	1		Christchurch	City	Canterbury	2009	Post	2009-07-01	2012-07-01	3.00274	2000s	Bronze	Bust	Artist/Writer	No	No	No	No	NA	fem	Euro	Christchurch	n						N	0
Luney, Charles (Christchurch)	n	1		Christchurch	City	Canterbury	2009	Post	2009-07-01	2012-07-01	3.00274	2000s	Bronze	Bust	Business	No	No	No	No	NA	m	Euro	Christchurch	n						N	0
Macandrew, James (Dunedin)	n	1		Dunedin	City	Otago	1891	PreWW2	1991-07-01	2118-12-31	127.586	1890s	Other	Bust	Politician	No	No	Politician	No	y	m	Euro	Dunedin	n						N	0		n
Mackenzie, James (Fairlie)	n	1		Fairlie	City	Canterbury	2003	Post	2003-07-01	2018-12-31	15.5123	2000s	Bronze	Full	Character	No	No	No	No	y	m	Euro	Fairlie	n						N	0		n
Mahy, Margaret (Christchurch)	n	1		Christchurch	City	Canterbury	2009	Post	2009-07-01	2012-07-01	3.00274	2000s	Bronze	Bust	Artist/Writer	No	No	No	No	NA	fem	Euro	Christchurch	n						N	0
Malfroy, Camille (Rotorua)	n	1		Rotorua	City	Bay of Plenty	2007	Post	2007-07-01	2018-12-31	11.5096	2000s	Bronze	Bust	Politician	No	No	Politician	No	y	m	Euro	Rotorua	n						N	0		n
Malone, William (Stratford)	n	1		Stratford	Town	Taranaki	2011	Post	2011-07-01	2018-12-31	7.50685	2010s	Bronze	Full	Military leader/hero	No	No	No	Military leader/hero	y	m	Euro	Stratford	War-WW1						N	0		n
Mangakāhia, Meri Te Tai (Christchurch)	n	1		Christchurch	City	Canterbury	1993	Post	1993-07-01	2018-12-31	25.5178	1990s	Bronze	Bas relief	Social activist	No	No	No	No	y	fem	Māori	Christchurch	n						N	0		y-only name
Mansfield, Katherine (Wellington)	n	1	Yes	Wellington	City	Wellington	2013	Post	2013-07-01	2018-12-31	5.50411	2010s	Other	Full	Artist/Writer	No	No	No	No	y	fem	Euro	Wellington	n						N	0		n
Masters, Joseph (Masterton)	n	1		Masterton	Town	Wellington	2005	Post	2005-07-01	2018-12-31	13.5096	2000s	Bronze	Full	Founder	No	No	No	No	y	m	Euro	Masterton	n						N	0		n
McKinnon, Quintin (Te Anau)	n	1		Te Anau	Town	Southland	1988	Post	1988-07-01	2018-12-31	30.5205	1980s	Bronze	Full	Explorer	Yes	No	No	No	y	m	Euro	Te Anau	n						N	0		n
Meads, Sir Colin (Te Kuiti)	n	1	Yes	Te Kuiti	Town	Waikato	2017	Post	2017-07-01	2018-12-31	1.50137	2010s	Bronze	Full	Sports	No	No	No	No	y	m	Euro	Te Kuiti	n						N	0
Meryon, Charles (Akaroa)	n	1		Akaroa	Town	Canterbury	1999	Post	1999-07-01	2018-12-31	19.5151	1990s	Bronze	Full	Artist/Writer	No	No	No	No	y	m	Euro	Akaroa	n						N	0
Monro, Charles (Palmerston North)	n	1		Palmerston North	City	Manawatu-Whanganui	2011	Post	2011-07-01	2018-12-31	7.50685	2010s	Bronze	Full	Sports	No	No	No	No	y	m	Euro	Palmerston Nth	n						N	0		n
Moore-Jones, Horace (Hamilton)	n	1		Hamilton	City	Waikato	2015	Post	2015-07-01	2018-12-31	3.50411	2010s	Bronze	Full	Military leader/hero	No	No	No	Military leader/hero	y	m	Euro	Hamilton	War-WW1						N	0		n
Moorhouse, William Sefton (Christchurch)	n	1		Christchurch	City	Canterbury	1885	PreWW2	1985-07-01	2118-12-31	133.589	1880s	Bronze	Full	Politician	No	No	Politician	No	y	m	Euro	Christchurch	n						N	0		n
Morison, Harriet (Christchurch)	n	1		Christchurch	City	Canterbury	1993	Post	1993-07-01	2018-12-31	25.5178	1990s	Bronze	Bas relief	Social activist	No	No	No	No	y	fem	Euro	Christchurch	n						N	0		n
Munro, Burt (Invercargill)	n	1		Invercargill	City	Southland	2011	Post	2011-07-01	2018-12-31	7.50685	2010s	Bronze	Full	Sports	No	No	No	No	y	m	Euro	Invercargill	n						N	0		n
Nelson, William (Hastings)	n	1		Hastings	City	Hawke's Bay	2013	Post	2013-07-01	2018-12-31	5.50411	2010s	Bronze	Full	Business	No	No	No	No	y	m	Euro	Hastings	n						N	0		n
Nicholas, Henry James (Christchurch)	n	1		Christchurch	City	Canterbury	2007	Post	2007-07-01	2018-12-31	11.5096	2000s	Bronze	Full	Military leader/hero	No	No	No	Military leader/hero	y	m	Euro	Christchurch	War-WW1						N	0		n
Nicol, Helen (Christchurch)	n	1		Christchurch	City	Canterbury	1993	Post	1993-07-01	2018-12-31	25.5178	1990s	Bronze	Bas relief	Social activist	No	No	No	No	y	fem	Euro	Christchurch	n						N	0		n
O’Regan, Sir Tipene (Christchurch)	n	1		Christchurch	City	Canterbury	2009	Post	2009-07-01	2012-07-01	3.00274	2000s	Bronze	Bust	Māori leader	No	No	No	No	NA	m	Māori	Christchurch	n						N	0
Plimmer, John (Wellington)	n	1		Wellington	City	Wellington	1996	Post	1996-07-01	2018-12-31	22.5151	1990s	Bronze	Full	Business	No	No	No	No	y	m	Euro	Wellington	n			Yes		2010s	Yes	1	1	n
Rees, William Gilbert (Queenstown)	n	1		Queenstown	Town	Otago	2001	Post	2001-07-01	2018-12-31	17.5123	2000s	Bronze	Full	Explorer	Yes	No	No	No	y	m	Euro	Queenstown	n						N	0		n
Robinson, Sir Dove-Myer (Auckland)	n	1		Auckland	City	Auckland	2002	Post	2002-07-01	2018-12-31	16.5123	2000s	Bronze	Full	Politician	No	No	Politician	No	y	m	Euro	Auckland	n						N	0		n
Rolleston, William (Christchurch)	n	1		Christchurch	City	Canterbury	1906	PreWW2	1906-07-01	2018-12-31	112.578	1900s	Other	Full	Politician	No	No	Politician	No	y	m	Euro	Christchurch	n						N	0		n
Ruskin, John (Christchurch)	n	1		Christchurch	City	Canterbury	2006	Post	2006-07-01	2018-12-31	12.5096	2000s	Other	Full	Artist/Writer	No	No	No	No	y	m	Euro	Christchurch	n		Nose	Yes		2010s	Yes	1	1	n
Russell, Sir Andrew (Hastings)	n	1		Hastings	City	Hawke's Bay	2015	Post	2015-07-01	2018-12-31	3.50411	2010s	Bronze	Full	Military leader/hero	No	No	No	Military leader/hero	y	m	Euro	Hastings	War-WW1						N	0		n
Rutherford, Ernest (Brightwater)	n	1	Yes	Brightwater	Town	Tasman District (Unitary authority)	1991	Post	1991-07-01	2018-12-31	27.5205	1990s	Bronze	Full-child	Scientist	No	No	No	No	y	m	Euro	Brightwater	n						N	0		n
Scott, Sir Robert Falcon (Christchurch)	n	1		Christchurch	City	Canterbury	1917	PreWW2	1917-07-01	2018-12-31	101.57	1910s	Other	Full	Explorer	Yes	No	No	No	y	m	Euro	Christchurch	n						N	0		n
Seddon, Dick (Hokitika)	n	2	Yes	Hokitika	Town	Westland	1910	PreWW2	1910-07-01	2018-12-31	108.575	1910s	Other	Full	Politician	No	No	Politician	No	y	m	Euro	Hokitika	n						N	0		n
Seddon, Richard John (Wellington)	n		Yes	Wellington	City	Wellington	1915	PreWW2	1915-07-01	2018-12-31	103.573	1910s	Bronze	Full	Politician	No	No	Politician	No	y	m	Euro	Wellington	n						N	0		n
Sheppard, Kate (Christchurch)	n	1	Yes	Christchurch	City	Canterbury	1993	Post	1993-07-01	2018-12-31	25.5178	1990s	Bronze	Bas relief	Social activist	No	No	No	No	y	fem	Euro	Christchurch	n						N	0		n
Snell, Peter (Opunake)	n	2	Yes	Opunake	Town	Taranaki	2007	Post	2007-07-01	2018-12-31	11.5096	2000s	Bronze	Full	Sports	No	No	No	No	y	m	Euro	Opunake	n						N	0		n
Snell, Peter (Whanganui)	n		Yes	Whanganui	City	Manawatu-Whanganui	2009	Post	2009-07-01	2018-12-31	9.50685	2000s	Bronze	Full	Sports	No	No	No	No	y	m	Euro	Whanganui	n						N	0		n
Stewart, Sir Robertson (Christchurch)	n	1		Christchurch	City	Canterbury	2009	Post	2009-07-01	2012-07-01	3.00274	2000s	Bronze	Bust	Business	No	No	No	No	NA	m	Euro	Christchurch	n						N	0
Stuart, Rev Dr Donald (Dunedin)	n	1		Dunedin	City	Otago	1898	PreWW2	1998-07-01	2118-12-31	120.581	1890s	Bronze	Full	Religious leader	No	No	No	No	y	m	Euro	Dunedin	n						N	0		n
Sutton, Bill (Christchurch)	n	1		Christchurch	City	Canterbury	2009	Post	2009-07-01	2012-07-01	3.00274	2000s	Bronze	Bust	Artist/Writer	No	No	No	No	NA	m	Euro	Christchurch	n						N	0
Tait, Gordon (Admiral Sir) Timaru (STOLEN -1st)	n	2		Timaru	City	Canterbury	2011	Post	2011-07-01	2012-07-01	1.00274	2010s	Bronze	Bust	Military leader/hero	No	No	No	Military leader/hero	y	m	Euro	Timaru	War-WW2	Stolen				2010s	Yes	1	1	n
Tait, Gordon (Admiral Sir) Timaru REPLACEMENT	n			Timaru	City	Canterbury	2013	Post	2013-07-01	2018-12-31	5.50411	2010s	Bronze	Bust	Military leader/hero	No	No	No	Military leader/hero	NA	m	Euro	Timaru	War-WW2						N	0		n
Tait, Sir Angus (Christchurch)	n	1		Christchurch	City	Canterbury	2009	Post	2009-07-01	2012-07-01	3.00274	2000s	Bronze	Bust	Business	No	No	No	No	NA	m	Euro	Christchurch	n						N	0
Tasman, Abel (Nelson)	y	1		Nelson	City	Tasman District (Unitary authority)	2000	Post	2000-07-01	2018-12-31	18.5123	2000s	Bronze	Full	Explorer	Yes	No	No	No	y	m	Euro	Nelson	n						N	0		n
Te Awe Awe, Te Peeti (Palmerston North)	y	1		Palmerston North	City	Manawatu-Whanganui	1907	PreWW2	1907-07-01	2018-12-31	111.578	1900s	Other	Full	Māori leader	No	No	No	No	y	m	Māori	Palmerston Nth	War-NZ wars definite			Yes		2010s	Yes	1	1	y
Te Keepa Te Rangihiwinui (Whanganui)	y	1		Whanganui	City	Manawatu-Whanganui	1912	PreWW2	1912-07-01	2018-12-31	106.573	1910s	Other	Full	Military leader/hero	No	No	No	Military leader/hero	y	m	Māori	Whanganui	War-NZ wars definite						N	0		y
Te Rauparaha (Otaki)	y	1	Yes	Otaki	Town	Wellington	1886	PreWW2	1986-07-01	2118-12-31	132.589	1880s	Other	Bust	Military leader/hero	No	No	No	Military leader/hero	y	m	Māori	Otaki	War-Musket wars						N	0		y
Te Wainohu, Rev Henare Wepiha (Wairoa)	n	1		Wairoa	Town	Hawke's Bay	1924	PreWW2	1924-07-01	2018-12-31	94.5644	1920s	Other	Full	Military leader/hero	No	No	No	Military leader/hero	y	m	Māori	Wairoa	War-WW1						N	0		y
Thomson, John Turnbull (Ranfurly)	n	1		Ranfurly	Town	Otago	2002	Post	2002-07-01	2018-12-31	16.5123	2000s	Bronze	Full	Founder	No	No	No	No	y	m	Euro	Ranfurly	n						N	0		n
Upham, Charles (Amberley)	n	1	Yes	Amberley	Town	Canterbury	1997	Post	1997-07-01	2018-12-31	21.5151	1990s	Bronze	Full	Military leader/hero	No	No	No	Military leader/hero	y	m	Euro	Amberley	War-WW2				Concrete cutter-base	1990s	Yes	1	1	n
Victoria, Queen (Auckland)	y	4		Auckland	City	Auckland	1897	PreWW2	1997-07-01	2118-12-31	121.581	1890s	Bronze	Full	Royalty	No	Yes	No	No	y	fem	Euro	Auckland	n			Yes		1950s	Yes	1	1	n
Victoria, Queen (Christchurch)	y			Christchurch	City	Canterbury	1903	PreWW2	1903-07-01	2018-12-31	115.581	1900s	Bronze	Full	Royalty	No	Yes	No	No	y	fem	Euro	Christchurch	n						N	0		n
Victoria, Queen (Dunedin)	y			Dunedin	City	Otago	1905	PreWW2	1905-07-01	2018-12-31	113.578	1900s	Other	Full	Royalty	No	Yes	No	No	y	fem	Euro	Dunedin	n		Nose		Finger damage	1990s	Yes	3	3+	n
Victoria, Queen (Wellington)	y			Wellington	City	Wellington	1905	PreWW2	1905-07-01	2018-12-31	113.578	1900s	Bronze	Full	Royalty	No	Yes	No	No	y	fem	Euro	Wellington	n						N	0		n
Wakefield, Edward Gibbon (Wellington)	y	1		Wellington	City	Wellington	1939	PreWW2	1939-07-01	2018-12-31	79.5562	1930s	Bronze	Bust	Founder	No	No	No	No	y	m	Euro	Wellington	n		Dented	Yes	Dented top of head	2010s	Yes	2	2	n
Walker, John (Auckland)	n	1	Yes	Auckland	City	Auckland	2018	Post	2018-07-01	2018-12-31	0.50137	2010s	Bronze	Full	Sports	No	No	No	No	y	m	Euro	Auckland	n						N	0		n
Ward, Joseph (Bluff)	n	1		Bluff	Town	Southland	1931	PreWW2	1931-07-01	2018-12-31	87.5616	1930s	Other	Full	Politician	No	No	Politician	No	y	m	Euro	Bluff	Partial-War-WW1(Was shared leader)						N	0		n
Warren, Sir Miles (Christchurch)	n	1		Christchurch	City	Canterbury	2009	Post	2009-07-01	2012-07-01	3.00274	2000s	Bronze	Bust	Other	No	No	No	No	NA	m	Euro	Christchurch	n						N	0
Wellington, Duke of (Wellington)	n	1		Wellington	City	Wellington	1939	PreWW2	1939-07-01	2018-12-31	79.5562	1930s	Bronze	Bust	Military leader/hero	No	No	No	Military leader/hero	y	m	Euro	Wellington	War-Other		Dented	Yes	Dented cheek	2010s	Yes	2	2	n
Wells, Ada (Christchurch)	n	1		Christchurch	City	Canterbury	1993	Post	1993-07-01	2018-12-31	25.5178	1990s	Bronze	Bas relief	Social activist	No	No	No	No	y	fem	Euro	Christchurch	n						N	0		n
Whakarua, Herewini (Whanganui)	n	1		Whanganui	City	Manawatu-Whanganui	1925	PreWW2	1925-07-01	2018-12-31	93.5644	1920s	Other	Full	Military leader/hero	No	No	No	Military leader/hero	y	m	Māori	Whanganui	War-WW1						N	0		y
Worsley, Frank (Akaroa)	n	1		Akaroa	Town	Canterbury	2016	Post	2016-07-01	2018-12-31	2.50137	2010s	Bronze	Bust	Explorer	Yes	No	No	No	y	m	Euro	Akaroa	n						N	0		n
Wylie, Fred W. (Rotorua)	n	1		Rotorua	City	Bay of Plenty	1904	PreWW2	1904-07-01	2018-12-31	114.578	1900s	Other	Full	Military leader/hero	No	No	No	Military leader/hero	y	m	Euro	Rotorua	War-Sth Af						N	0		n
Young, Nicholas (“Young Nick”) (Gisborne)	n	1		Gisborne	City	Gisborne District	1969	Post	1969-07-01	2018-12-31	49.5342	1960s	Bronze	Full-child	Explorer	Yes	No	No	No	y	m	Euro	Gisborne	n			Yes		2010s	Yes	1	1	n
